# Supplementary material for: Study on the differentiated impact of climate change on plague epidemics in Northern and Southern China, 1912–1949
Source: PLoS Negl Trop Dis. 2026 Mar 6;20(3):e0014036. doi: 10.1371/journal.pntd.0014036 (PMC12965524; doi:10.1371/journal.pntd.0014036)
Supplement: S1 Appendix — (XLSX) [file pntd.0014036.s001.xlsx]

## Sheet: Sheet1
Northern									Southern
Factors	Number of categories	natural	quantile	sd	equal	geometric			Factors	Number of categories	natural	quantile	sd	equal	geometric
X1	3	0.03575	0.0314	0.00906	0.00823	0.00202			X1	3	0.01083	0.00421	0.00442	0.0256	--
	4	0.01162	0.03374	0.0318	0.02505	0.03391				4	0.02388	0.00301	0.02059	0.00609	--
	5	0.05147	0.04544	0.00949	0.01458	0.00997				5	0.03866	0.00483	0.02566	0.02707	--
	6	0.03556	0.03901	0.03306	--	0.00194				6	0.03579	0.02854	--	--	--
	7	0.04122	0.04796	0.02914	--	0.0441				7	0.0383	0.0386	0.02457	--	--
	8	0.03556	0.05866	0.03766	--	--				8	--	0.03166	0.03386	--	--
X2	3	0.06221	0.03987	0.06505	0.03787	0.04525			X2	3	2.65987E-4	8.35795E-4	5.67171E-4	4.28789E-4	--
	4	0.03918	0.08387	0.06011	0.03039	0.04616				4	6.81133E-4	0.00932	0.00451	0.00236	--
	5	0.04554	0.08318	0.06719	0.06556	0.0831				5	0.00664	0.00268	0.00133	0.00723	--
	6	0.08913	0.05484	0.06465	0.06396	0.05092				6	0.0068	0.0114	0.00911	0.00303	--
	7	0.07202	0.09317	0.07195	0.06022	0.09066				7	0.00703	0.01351	0.00907	0.00666	--
	8	0.07678	0.08801	0.08953	0.09317	0.09763				8	0.00911	0.0158	0.00635	--	--
X3	3	0.03458	0.03748	0.02396	0.03989	0.00417			X3	3	0.00977	0.00351	0.00442	8.38835E-4	6.28907E-4
	4	0.06926	0.07154	0.0956	0.07947	0.05988				4	0.01178	0.00638	0.01308	0.00753	0.00362
	5	0.06175	0.10518	0.02927	0.02624	0.05299				5	0.00887	0.01139	0.00863	0.0145	0.00355
	6	0.06885	0.13214	0.1036	0.10256	0.05885				6	0.01237	0.0082	0.013	0.01437	0.01977
	7	0.0885	0.11456	0.1156	0.07623	0.13704				7	0.0117	0.01843	0.0132	0.01489	0.00851
	8	0.12497	0.10112	0.1036	0.11256	0.06133				8	0.01311	0.02753	0.01663	0.0117	--
X4	3	0.03702	0.07522	0.0486	0.034	0.05759			X4	3	0.00431	0.00368	0.00263	0.00126	2.49207E-4
	4	0.07736	0.07736	0.06961	0.03119	0.0424				4	0.00651	0.00331	0.00509	0.00714	0.00293
	5	0.08082	0.08768	0.04793	0.01726	0.06062				5	9.87122E-4	0.00495	0.00405	0.0061	0.00375
	6	0.10095	0.11408	0.07242	0.05007	0.07846				6	0.00603	0.00401	0.01833	0.00808	0.0061
	7	0.09564	0.11858	0.07758	0.08104	0.16128				7	0.0077	0.00573	0.01814	0.01024	0.00994
	8	0.13878	0.08834	0.10442	0.03982	0.16002				8	0.00972	0.01396	0.01225	--	0.02645
X5	3	0.03168	0.01986	0.02177	0.00964	0.03833			X5	3	0.00605	0.01247	0.01422	0.01732	0.00102
	4	0.03128	0.0503	0.02527	0.01923	0.0209				4	0.02054	0.01781	0.01119	0.01502	0.01838
	5	0.0285	0.05388	0.02596	0.02985	0.04609				5	0.02417	0.01468	0.02171	0.02856	0.01187
	6	0.02588	0.04175	--	0.01123	0.04214				6	0.02544	0.01893	0.03748	0.02549	0.02417
	7	0.02699	0.03817	0.03184	0.02914	--				7	0.02225	0.01884	0.03762	--	0.02108
	8	0.04445	0.06379	0.04143	--	--				8	0.02753	0.01956	0.02397	--	0.0363
X6	3	0.00206	0.0027	0.00119	0.00446	2.6752E-4			X6	3	--	0.06993	--	--	--
	4	0.01557	0.01295	0.00607	0.00101	0.00119				4	--	0.0338	--	--	--
	5	0.02013	0.04577	0.00169	0.00354	0.0027				5	--	0.09419	--	--	--
	6	0.01295	0.02599	0.00838	--	--				6	--	0.08028	--	--	--
	7	0.01369	0.04361	0.0602	--	--				7	--	0.11983	--	--	--
	8	0.00616	0.04882	0.00819	--	--				8	--	0.08589	--	--	--
X7	3	0.02462	0.03327	0.02885	0.02559	0.02665			X7	3	--	0.01761	--	--	--
	4	0.02529	0.02629	0.03337	0.03124	0.03057				4	--	0.03492	--	--	--
	5	0.04457	0.04697	0.03892	0.03064	0.04709				5	--	0.0485	--	--	--
	6	0.03898	0.05851	0.03373	0.04761	--				6	--	0.05705	--	--	--
	7	0.046	0.06416	0.05344	0.03528	--				7	--	0.03719	--	--	--
	8	0.05632	0.04666	0.06096	0.04976	--				8	--	0.05392	--	--	--
X8	3	0.04619	0.05039	0.04706	0.04544	0.01665			X8	3	0.07283	0.0434	0.05276	0.03976	0.00657
	4	0.05111	0.04445	0.04865	0.03061	0.04433				4	0.05562	0.06515	0.07709	0.05433	--
	5	0.0772	0.04801	0.05717	0.04718	0.05904				5	0.07754	0.07143	0.06801	--	--
	6	0.08346	0.06483	--	0.05138	0.03295				6	0.097	0.06252	0.0785	--	--
	7	0.08878	0.09484	0.08334	0.08275	0.06296				7	0.1211	0.08556	0.1114	--	--
	8	0.07359	0.0904	0.06629	0.08977	0.0636				8	0.11314	0.08522	0.09257	--	--
X9	3	0.02103	0.00272	0.01771	0.01961	0.01606			X9	3	0.02228	0.05077	0.04795	--	--
	4	0.02209	0.01771	0.03054	0.02209	0.01755				4	--	0.06424	0.02558	--	--
	5	0.03721	0.03251	0.01981	0.02359	0.02754				5	--	0.04696	0.05227	--	--
	6	0.03804	0.04585	0.05409	0.02032	0.0194				6	--	0.06014	0.03228	--	--
	7	0.03429	0.03366	0.05387	0.02927	0.02047				7	--	0.09434	0.07885	--	--
	8	0.03287	0.04225	0.03847	0.03416	0.03302				8	--	0.06527	0.05377	--	--
X10	3	0.02725	0.01344	0.02831	0.04598	0.04311			X10	3	0.10545	0.11674	0.07567	0.03108	0.02386
	4	0.04365	0.02597	0.02867	0.05048	0.0468				4	0.14283	0.12501	0.13922	0.03649	0.11516
	5	0.04148	0.04007	0.04761	0.04481	0.07531				5	0.10049	0.139	0.09395	0.14125	0.05973
	6	0.04956	0.02803	--	0.06975	0.04984				6	0.14328	0.15163	0.1408	0.05815	0.1129
	7	0.06107	0.04212	0.0457	0.07031	0.07442				7	0.14238	0.16968	0.13087	--	0.07861
	8	0.0588	0.03855	0.0503	0.06142	0.06454				8	0.14012	0.17036	0.14779	--	0.11561
