# Supplementary material for: Study on the differentiated impact of climate change on plague epidemics in Northern and Southern China, 1912–1949
Source: PLoS Negl Trop Dis. 2026 Mar 6;20(3):e0014036. doi: 10.1371/journal.pntd.0014036 (PMC12965524; doi:10.1371/journal.pntd.0014036)
Supplement: S1 Data — (XLSX) [file pntd.0014036.s002.xlsx]

## Sheet: Sheet2
Region	Plague	X1	X2	X3	X4	X5	X6	X7	X8	X9	X10
Northern	3	2.56916	11.4977	22.1941	-16.423	38.617	-2.09535	-0.126137	0.19196	0.295086	0.490577
Northern	2	3.11518	5.83826	22.3917	-27.948	50.3396	-1.20467	-0.0842078	0.220618	0.175669	0.376283
Northern	1	4.13234	7.81234	17.4884	-3.38829	20.8767	1.58592	0.635514	0.909185	0.149166	0.0621401
Northern	6	4.44579	-6.06943	21.8568	-25.6333	47.4901	-2.01128	-0.176035	0.165274	-1.13521	1.01472
Northern	2	7.70367	10.4883	19.8004	-2.31194	22.1124	-0.365289	-0.0796471	0.0447369	0.377754	0.844639
Northern	2	10.8082	7.72856	16.3809	-2.52928	18.9102	4.11144	0.612238	0.599315	1.47865	0.995443
Northern	1	12.2739	7.09672	14.7461	-0.408108	15.1542	4.86051	0.764602	0.646748	1.10299	1.20429
Northern	2	14.2359	4.59295	16.4092	-17.8482	34.2574	-0.102508	0.0417773	0.201248	-0.164519	0.176881
Northern	1	14.5127	4.868	16.7537	-18.3804	35.1341	-0.048883	0.0249877	0.19293	0.257867	0.537942
Northern	7	14.5435	6.5284	14.4903	-1.08243	15.5728	2.49549	0.793873	0.585966	0.883988	1.11205
Northern	1	14.7283	0.726372	18.8991	-20.0354	38.9345	-0.036707	-0.0673871	0.0537389	-0.208121	-0.0586578
Northern	3	15.412	-0.678141	14.0428	-18.2784	32.3211	0.424662	0.284854	0.495236	0.269659	0.586977
Northern	1	15.7194	4.51942	14.6039	-5.36667	19.9706	1.91257	0.746046	0.587873	0.797364	0.904008
Northern	2	15.9287	4.16995	16.3746	-15.4554	31.83	-0.034982	0.0320325	0.212607	0.305283	0.593579
Northern	1	15.9391	2.07168	11.7632	-7.19099	18.9542	2.18787	0.620068	0.903988	0.665906	0.996882
Northern	6	16.865	3.82171	12.9884	-5.66577	18.6541	1.98709	0.783058	0.872491	0.839351	1.00733
Northern	1	16.8867	7.91591	16.407	-7.30338	23.7104	1.41733	0.562149	0.515248	0.677641	0.795456
Northern	1	17.1294	7.71685	16.039	-6.77117	22.8102	2.01198	0.573101	0.556154	0.637388	0.743333
Northern	1	17.3896	6.60983	16.0224	-10.6691	26.6915	0.192372	0.591457	0.568363	0.721817	0.887556
Northern	1	19.6701	0.54861	10.1886	-9.3205	19.5091	1.1631	0.536982	0.792329	0.51434	0.972608
Northern	1	19.7057	0.589318	14.2594	-15.1489	29.4083	-0.0177245	0.0313169	0.175187	-0.161589	-0.0162372
Northern	1	19.7968	6.26562	15.8809	-9.27995	25.1609	1.26583	0.478266	0.534747	0.536733	0.753455
Northern	1	20.9583	5.51001	14.748	-4.93356	19.6816	1.20744	0.780471	0.64084	0.667503	0.570087
Northern	4	20.9583	5.51001	14.748	-4.93356	19.6816	1.20744	0.781451	0.637309	0.935489	0.938861
Northern	3	21.2189	8.64373	16.4954	0.829279	15.6661	1.04717	0.508248	0.513829	-0.237696	1.1807
Northern	10	21.7783	-2.71058	4.73991	-10.677	15.4169	0.303949	0.247339	0.228986	0.260622	0.192495
Northern	1	21.7783	-2.71058	4.73991	-10.677	15.4169	0.303949	0.247339	0.228986	0.260622	0.192495
Northern	9	22.0728	-0.979013	6.19342	-8.16261	14.356	0.393489	0.250338	0.257112	0.242697	0.322603
Northern	1	22.2196	1.72828	10.8425	-7.31149	18.154	0.895687	0.476087	0.615025	0.505432	1.08378
Northern	3	22.2834	7.2307	16.3706	-1.85338	18.224	1.21731	0.503814	0.555203	0.804233	0.68117
Northern	5	23.6108	5.80151	13.8658	-2.52432	16.3901	1.35066	0.576477	0.593354	0.918715	0.748352
Northern	1	24.9022	2.24499	11.3154	-7.31757	18.6329	1.22711	0.966027	0.990771	0.963858	0.957881
Northern	2	24.9095	3.91412	12.4978	-4.81914	17.317	1.26283	0.900395	0.983898	0.818881	1.06261
Northern	4	25.1674	2.65372	11.7741	-7.27883	19.0529	1.31361	0.679964	0.628519	0.70364	0.984434
Northern	7	25.263	5.7276	14.1934	-4.59324	18.7867	1.46868	0.751365	0.714997	0.533156	0.585945
Northern	1	25.5858	3.39115	12.9458	-6.85901	19.8048	1.78233	0.83118	0.741195	0.739507	0.949568
Northern	1	25.6304	2.57558	10.8702	-5.03153	15.9017	1.18189	0.822107	0.87819	0.93131	1.17327
Northern	1	25.6838	7.92681	16.3272	-1.71847	18.0457	1.11231	0.403778	0.436772	1.54637	1.03515
Northern	2	26.6611	6.1562	15.0068	-2.83739	17.8442	1.30688	0.58164	0.570562	1.4776	1.04009
Northern	1	26.8998	2.74171	15.7018	-16.0261	31.7279	0.355207	0.410899	0.533191	0.310799	0.598685
Northern	5	27.1103	5.16241	13.8888	-4.94617	18.835	1.35066	0.576477	0.593354	0.918715	0.748352
Northern	1	27.1103	5.16241	13.8888	-4.94617	18.835	1.35066	0.567468	0.588466	0.993997	0.992328
Northern	3	27.1396	-2.90544	5.44189	-13.0216	18.4635	0.304503	0.236863	0.251501	0.370282	1.01356
Northern	4	27.2923	5.96422	14.5178	-2.6223	17.1401	1.18153	0.557768	0.613451	1.48904	1.09195
Northern	1	27.9344	2.71934	10.9779	-5.24144	16.2193	1.11056	0.650959	0.826774	0.867535	1.15313
Northern	4	28.3091	4.01777	13.341	-4.99775	18.3388	0.982561	0.863727	0.854128	0.966059	1.02638
Northern	2	28.7277	4.93562	14.446	-4.83378	19.2798	1.14388	0.735269	0.626999	1.02511	0.971094
Northern	3	28.8262	6.18904	15.1064	-2.88221	17.9886	0.874804	0.572207	0.712863	1.08688	1.04944
Northern	1	29.3873	5.49521	13.9816	-2.70518	16.6868	1.24306	0.545778	0.574952	0.781688	0.727177
Northern	22	29.3873	5.49521	13.9816	-2.70518	16.6868	1.36378	0.556646	0.558848	0.79887	0.697095
Northern	2	29.3873	5.49521	13.9816	-2.70518	16.6868	1.36378	0.544023	0.5503	1.49396	1.10636
Northern	2	29.4687	3.68981	10.105	-3.13423	13.2393	0.02077	0.292978	0.262721	0.82456	1.37782
Northern	1	29.5748	3.87026	13.7914	-5.87545	19.6669	1.08724	0.847378	0.720674	0.856816	0.959591
Northern	2	29.6959	3.24419	12.3923	-8.28896	20.6813	0.764024	0.474466	0.607903	0.579514	0.92065
Northern	4	29.7715	3.94213	13.4879	-5.32815	18.8161	1.00846	0.975815	0.993728	0.926216	1.00439
Northern	2	29.7742	5.59975	14.8741	-5.03806	19.9122	0.925313	0.891403	0.944025	0.960586	0.952567
Northern	4	29.91	5.83694	14.993	-3.31306	18.306	0.885864	0.585618	0.7117	1.09162	1.0321
Northern	2	30.2425	6.32021	15.2419	-2.48919	17.7311	1.32444	0.509381	0.553907	1.51351	1.04865
Northern	3	30.3391	5.37769	14.9425	-3.90676	18.8493	0.885841	0.6632	0.893469	1.0468	1.00439
Northern	2	30.6918	7.04001	15.9044	-3.40721	19.3116	0.82574	0.436362	0.455335	1.19862	0.967412
Northern	1	30.8575	3.33374	11.5781	-6.00113	17.5792	0.858189	0.564823	0.722211	0.762208	1.07201
Northern	2	31.0596	6.37093	15.3978	-3.70293	19.1007	0.873362	0.665321	0.829234	1.07097	0.991352
Northern	2	31.0624	6.67261	15.275	-2.83086	18.1059	0.984109	1.03184	0.983088	1.43386	1.04469
Northern	2	31.1811	3.64115	13.2072	-8.11374	21.321	0.55213	0.445943	0.556851	0.375559	1.44454
Northern	2	31.2005	6.286	15.8445	-2.71847	18.563	0.902544	0.577056	0.684286	1.50579	1.01314
Northern	1	31.5645	6.57103	15.8009	-3.86734	19.6682	0.817699	0.584118	0.72134	0.988754	0.962429
Northern	1	32.0929	4.8216	14.8625	-4.47793	19.3404	1.01267	0.852517	0.708441	1.07862	0.966876
Northern	18	32.1983	6.45059	13.7849	-1.13311	14.918	0.816261	0.499031	0.634863	0.46783	1.31376
Northern	4	32.311	4.62134	13.5662	-8.25968	21.8259	0.571236	0.427527	0.516873	0.561406	0.869253
Northern	2	32.398	3.88846	13.0618	-4.9768	18.0386	1.02924	0.964915	0.939771	0.998728	1.04707
Northern	5	32.5528	5.50485	13.8129	-7.68649	21.4994	0.639762	0.470753	0.59781	0.49231	1.25173
Northern	3	32.633	3.97632	13.1629	-8.38514	21.5481	0.436847	0.413439	0.507758	0.551444	0.878224
Northern	2	33.1261	4.36043	13.975	-4.96824	18.9432	1.02924	0.964396	0.938048	1.0012	0.968681
Northern	3	33.3135	7.09212	15.809	-1.45495	17.2639	0.722862	0.41579	0.432346	1.47091	1.07586
Northern	4	33.3327	7.80713	16.025	-0.802027	16.827	0.587887	0.493078	0.486768	1.44049	1.10098
Northern	7	33.5204	3.90458	12.1029	-7.04887	19.1517	0.159594	0.372776	0.399885	0.61516	0.981195
Northern	4	33.6636	8.66466	16.8722	0.328378	16.5438	0.582225	0.477372	0.536312	0.178194	1.12241
Northern	7	33.6636	8.66466	16.8722	0.328378	16.5438	0.694375	0.512342	0.558049	0.700368	0.728979
Northern	2	33.7029	12.5803	19.832	5.26487	14.5672	0.726632	0.75499	0.902282	-0.628432	1.29419
Northern	1	33.7066	12.7066	19.9601	5.33964	14.6204	0.662799	0.740402	0.882464	-0.647965	1.28625
Northern	10	33.8329	2.67221	9.86645	-5.22297	15.0894	0.101971	0.273467	0.232052	0.713615	1.22643
Northern	2	33.8677	3.59191	10.4513	-3.5973	14.0486	0.023144	0.286038	0.247676	0.80522	1.30868
Northern	4	33.868	1.33953	11.18	-11.4218	22.6019	0.214584	0.320158	0.325409	0.417054	0.83129
Northern	2	34.0683	5.94648	15.4439	-4.23694	19.6808	0.892814	0.941124	0.939482	1.11831	0.962706
Northern	4	34.2092	5.75002	15.2366	-4.85766	20.0943	0.888948	0.960219	0.979515	1.01051	0.945455
Northern	2	34.4757	8.38471	17.2307	-1.64279	18.8735	0.910595	0.580174	0.698276	1.30899	1.00547
Northern	1	34.4891	7.5628	16.8171	-1.77365	18.5907	0.868271	0.540594	0.609504	1.65614	1.01019
Northern	1	34.4948	7.77431	16.8752	-0.717568	17.5928	0.728503	0.728708	0.778052	1.18329	1.07775
Northern	1	34.5625	5.33048	15.2044	-4.93018	20.1346	0.769379	0.870509	0.922683	0.981655	0.942092
Northern	2	34.6483	3.05495	9.13684	-3.5714	12.7082	0.077961	0.25949	0.21602	0.272954	0.114538
Northern	1	34.8149	6.94493	16.8463	-2.09099	18.9373	0.808626	0.572203	0.686258	1.36283	1.00208
Northern	1	34.8209	6.16784	15.5774	-4.83469	20.4121	0.834099	0.877678	0.892534	0.905135	1.01152
Northern	2	34.8209	4.10423	14.8564	-4.84369	19.7001	0.834099	0.877678	0.892534	0.905135	1.01152
Northern	2	34.8846	4.21551	10.9893	-2.60833	13.5976	0.10695	0.319649	0.297366	0.318856	0.18988
Northern	2	34.9902	12.3823	19.7382	4.9232	14.815	0.684247	0.799837	0.947067	-0.655297	1.27168
Northern	9	35.0023	4.70942	11.93	-3.40946	15.3395	0.0727692	0.37545	0.37913	0.828363	1.21211
Northern	6	35.0023	4.70942	11.93	-3.40946	15.3395	0.0756479	0.327557	0.312909	0.295118	0.105171
Northern	3	35.0067	4.10423	14.8564	-4.84369	19.7001	0.871803	0.900619	0.907565	0.997962	0.961801
Northern	2	35.0077	7.50246	16.2445	-1.29459	17.5391	0.877761	0.606858	0.670275	1.68336	1.07109
Northern	4	35.0092	7.45703	16.7697	-1.76757	18.5373	0.786086	0.402351	0.46036	1.62887	1.0131
Northern	2	35.0507	4.995	15.443	-4.19482	19.6378	0.816196	0.854391	0.727809	0.880607	0.746886
Northern	6	35.1619	6.11651	13.4761	-1.52748	15.0036	0.299385	0.489214	0.582942	0.845256	1.25496
Northern	1	35.2463	12.6843	19.9197	5.38288	14.5369	0.635975	0.727656	0.866457	0.675682	1.01363
Northern	2	35.3079	7.96114	16.8884	-4.49167	21.38	0.878407	0.624961	0.702076	0.864864	0.910307
Northern	4	35.4039	4.66765	14.918	-5.09167	20.0096	0.827177	0.955243	1.01623	0.957934	0.949731
Northern	1	35.5924	6.7501	16.8728	-4.43604	21.3088	0.767196	0.682456	0.776423	1.05092	0.889954
Northern	4	35.6587	6.72878	15.898	-2.50586	18.4039	0.776761	0.748725	0.709437	1.47292	1.01857
Northern	3	35.8579	5.07218	14.1307	-4.71261	18.8433	0.613073	0.513523	0.664381	0.876374	1.00991
Northern	4	35.8935	7.9938	16.4318	-0.615991	17.0478	0.596884	0.436446	0.491615	1.37799	1.08483
Northern	1	35.9717	5.13448	15.3542	-6.86306	22.2172	0.693722	0.555268	0.707855	0.685331	0.855131
Northern	2	36.0384	12.5444	19.8189	5.21622	14.6026	0.611435	0.753543	0.8927	-0.635754	1.29049
Northern	1	36.0436	3.34105	10.2496	-3.84099	14.0906	0.0314665	0.286265	0.27047	0.796479	1.30259
Northern	2	36.0528	6.70083	16.9037	-6.93739	23.8411	0.689891	0.608289	0.756596	0.69949	0.797911
Northern	2	36.1025	6.95387	16.8524	-5.36914	22.2216	0.895674	0.728525	0.717925	0.886866	0.860738
Northern	1	36.1175	12.4086	19.8612	4.82072	15.0405	0.725035	0.837883	0.976982	-0.675338	1.25475
Northern	1	36.3464	6.2479	14.3092	-2.53581	16.845	-0.147518	0.592205	0.713848	0.401498	0.414517
Northern	1	36.3464	6.2479	14.3092	-2.53581	16.845	0.418838	0.480485	0.634106	1.00816	1.13023
Northern	2	36.3464	6.2479	14.3092	-2.53581	16.845	0.418838	0.479335	0.638134	0.439517	1.54279
Northern	3	36.4081	10.5644	19.6882	-1.86937	21.5575	0.847538	0.772908	0.809502	1.38187	0.882555
Northern	1	36.5209	-1.88888	9.03531	-14.6932	23.7285	0.389278	0.389639	0.496867	0.338768	0.799171
Northern	1	36.7496	1.8273	8.83882	-5.31171	14.1505	0.0755204	0.203068	0.178496	0.703832	1.29909
Northern	10	36.8632	5.35562	12.5621	-2.14099	14.7031	0.134661	0.422445	0.455894	0.323622	0.128412
Northern	10	36.8632	5.35562	12.5621	-2.14099	14.7031	0.134661	0.422445	0.455894	0.323622	0.128412
Northern	1	36.9068	6.17714	15.0048	-1.59031	16.5951	0.708604	0.434637	0.454705	0.528263	0.655231
Northern	7	36.9068	6.17714	15.0048	-1.59031	16.5951	0.708604	0.416527	0.440944	1.56263	1.11918
Northern	13	36.953	6.26479	13.9767	-1.66937	15.6461	0.34731	0.510049	0.633637	0.904797	1.21169
Northern	4	36.9792	6.37505	14.6605	-1.85766	16.5182	0.480543	0.517456	0.720024	1.03923	1.15283
Northern	16	37.1605	4.50553	11.2621	-2.36959	13.6317	0.0204499	0.523258	0.64476	0.473591	0.715145
Northern	2	37.1676	7.59205	16.1917	-1.35225	17.5439	0.81227	0.619166	0.634182	1.66367	1.06901
Northern	2	37.1859	5.71118	16.5118	-5.51712	22.029	0.849744	0.796017	0.838954	0.877242	0.864116
Northern	4	37.3055	6.09649	13.3724	-1.26126	14.6336	-0.0337267	0.352384	0.372342	0.293515	0.115122
Northern	26	37.3055	6.09649	13.3724	-1.26126	14.6336	0.235607	0.469899	0.558599	0.330662	0.136495
Northern	5	37.3424	8.83546	16.9079	0.98964	15.9183	0.474164	0.480663	0.541221	-0.555439	1.1662
Northern	1	37.4078	2.32543	9.01447	-4.54302	13.5575	0.0699326	0.287854	0.23001	0.770236	1.34919
Northern	15	37.4424	5.89219	13.2072	-1.48694	14.6942	0.212007	0.410243	0.448994	0.743656	1.26371
Northern	6	37.4435	8.66858	17.2189	0.522523	16.6963	0.559565	0.510585	0.564081	0.0394241	1.11503
Northern	1	37.6848	8.06714	16.3364	-0.456081	16.7925	0.426657	0.497548	0.475094	1.09817	1.10101
Northern	2	37.7608	5.9733	16.7357	-8.23896	24.9747	0.872381	0.621657	0.701661	0.612824	0.76231
Northern	4	37.9308	12.526	19.9557	4.95833	14.9974	0.700187	0.817135	0.893731	-0.677446	1.25624
Northern	2	37.9495	6.00342	14.5382	-4.6473	19.1855	0.570906	0.525336	0.698577	0.88394	0.992637
Northern	2	38.1044	4.20565	13.9612	-6.41802	20.3792	0.782078	0.866051	0.872	0.789657	0.931498
Northern	3	38.3172	12.5107	19.814	5.0223	14.7917	0.599459	0.749189	0.893278	-0.630481	1.27336
Northern	2	38.3788	5.8151	13.6373	-2.35518	15.9925	0.566004	0.457017	0.452163	1.41591	1.15183
Northern	8	38.5255	4.69402	11.5382	-2.01959	13.5578	0.0889073	0.404773	0.392813	0.833254	1.35325
Northern	1	38.6593	5.1285	16.4906	-8.84392	25.3345	0.795693	0.730451	0.883579	0.572948	0.752695
Northern	1	38.7766	12.2969	19.4439	5.10315	14.3407	0.532842	0.693266	0.866868	-0.603085	1.31401
Northern	1	38.8025	5.42034	15.05	-4.61982	19.6698	0.732595	0.645324	0.626485	1.03661	0.957094
Northern	1	38.8447	12.8131	19.816	5.68198	14.134	0.569569	0.782698	0.908911	-0.655877	1.3275
Northern	2	38.9844	4.61171	14.1868	-7.80225	21.9891	0.796295	0.85102	0.812883	0.660102	0.863447
Northern	2	38.9922	6.5743	15.1193	-2.67658	17.7959	0.504636	0.481026	0.484821	0.60797	0.62448
Northern	6	39.2459	9.25524	17.8305	1.08694	16.7435	0.426637	0.457455	0.546323	-0.653565	1.11708
Northern	1	39.305	9.06479	17.7191	-0.561036	18.2801	0.718192	0.539645	0.665698	0.976876	1.03796
Northern	1	39.5147	4.36581	11.568	-2.66599	14.234	0.0935034	0.392199	0.368791	0.864931	1.2941
Northern	12	39.5147	4.36581	11.568	-2.66599	14.234	0.0935035	0.391929	0.380305	0.322435	0.181955
Northern	1	39.5356	12.3702	19.677	5.08559	14.5914	0.536814	0.680002	0.87264	-0.648877	1.2904
Northern	4	39.5958	12.607	20.0419	4.54842	15.4935	0.668866	0.616527	0.817348	0.544103	1.19601
Northern	6	39.6085	1.94527	14.9002	-15.7885	30.6887	0.426272	0.365321	0.475735	0.31673	0.619163
Northern	1	39.6323	11.4241	19.3921	2.9304	16.4617	0.737277	0.612336	0.741482	-0.712163	1.14189
Northern	1	39.6412	12.2376	19.4294	5.04302	14.3864	0.501147	0.677378	0.842641	-0.615268	1.31019
Northern	1	39.6579	5.77691	15.5853	-6.39369	21.979	0.606088	0.411938	0.457686	0.757655	0.858565
Northern	3	39.7498	8.90275	18.2419	-1.56914	19.811	0.676004	0.492888	0.614626	1.34731	0.957961
Northern	14	39.8092	5.07139	12.3531	-2.05315	14.4062	0.115893	0.393303	0.381416	0.872198	1.28238
Northern	1	39.8171	12.7961	20.0515	5.53896	14.5126	0.654761	0.762014	0.875014	-0.65711	1.29689
Northern	4	39.9087	9.74939	18.2151	1.94279	16.2723	0.375233	0.46079	0.550973	-1.03244	1.14635
Northern	3	40.0332	9.53694	17.6877	1.37072	16.317	0.487913	0.460763	0.556945	-0.824858	1.14615
Northern	2	40.1207	12.1923	19.4785	4.80248	14.676	0.504359	0.671004	0.850681	-0.608503	1.28514
Northern	5	40.1421	4.5668	14.5136	-7.4473	21.9609	0.884027	0.74501	0.623066	0.689964	0.85611
Northern	4	40.1545	2.75742	9.80592	-4.29955	14.1055	0.0291997	0.286714	0.249143	0.785601	1.30247
Northern	1	40.201	4.45285	11.0138	-2.07545	13.0893	0.370474	0.50968	0.688727	0.960144	1.13631
Northern	1	40.2412	3.39879	14.2678	-7.16464	21.4324	0.805079	0.842772	0.861543	0.715008	0.886416
Northern	1	40.252	12.7689	19.7985	5.63874	14.1597	0.54186	0.695518	0.875188	0.700019	1.07537
Northern	1	40.2724	8.85546	18.066	-0.498649	18.5647	0.680596	0.529267	0.634708	0.938453	1.02147
Northern	1	40.2972	15.5319	21.3855	9.69414	11.6914	0.326026	0.538786	0.650446	-0.448813	1.56731
Northern	8	40.3406	6.36058	13.8362	-1.2491	15.0853	0.261439	0.483301	0.615605	0.804206	1.25368
Northern	2	40.4309	8.80413	16.9439	0.696622	16.2472	0.527139	0.432852	0.501615	-0.496008	1.13707
Northern	2	40.4321	5.68486	12.964	-1.48941	14.4535	0.136899	0.362791	0.420609	0.740986	1.28228
Northern	4	40.4321	5.68486	12.964	-1.48941	14.4535	0.136899	0.362533	0.437695	0.302725	0.153891
Northern	1	40.5314	9.82698	18.6257	1.59189	17.0338	0.375489	0.501349	0.562226	-0.763659	1.09908
Northern	7	40.5547	7.32535	14.1483	0.172748	13.9755	0.63501	0.433834	0.487202	0.568403	0.79888
Northern	1	40.5787	-3.78495	9.52281	-18.0074	27.5302	0.320472	0.435881	0.518967	0.355376	0.96206
Northern	3	40.6718	5.6399	15.2559	-4.38311	19.639	0.693361	0.585245	0.631026	1.07887	0.961854
Northern	20	40.7311	8.3106	17.4781	-1.58851	19.0666	0.610824	0.514936	0.566449	1.52	0.987187
Northern	1	41.209	11.0511	19.1814	-0.725225	19.9066	0.673326	0.821723	0.953876	-0.652099	1.28586
Northern	2	41.258	0.685917	7.50153	-6.53919	14.0407	0.0116535	0.197076	0.161286	0.627205	1.31358
Northern	1	41.3939	12.0806	19.2669	4.77455	14.4923	0.429685	0.637983	0.802278	-0.59614	1.30258
Northern	1	41.4672	1.25012	7.65987	-5.16937	12.8292	0.029675	0.24195	0.183829	0.731746	1.42265
Northern	2	41.5129	7.12443	15.8272	-3.43919	19.2664	0.553626	0.539112	0.711099	1.0015	0.986915
Northern	1	41.5339	2.06146	8.6864	-4.36081	13.0472	0.0366729	0.267859	0.235536	0.787266	1.39674
Northern	1	41.6522	10.5841	18.739	0.0387387	18.7003	0.490784	0.606448	0.751209	0.561438	1.00973
Northern	1	41.7501	3.52263	10.1722	-3.40631	13.5785	-0.0321871	0.292297	0.269822	0.828835	1.35329
Northern	2	41.7501	3.52263	10.1722	-3.40631	13.5785	0.0327689	0.324738	0.309441	0.301432	0.234747
Northern	1	41.9412	5.77233	16.0013	-5.2536	21.2549	0.683719	0.501326	0.576028	0.885652	0.892568
Northern	4	42.0989	6.24354	13.5945	-1.19437	14.7889	0.206359	0.513173	0.552348	0.763492	1.26113
Northern	1	42.2823	2.69939	15.5346	-13.1878	28.7225	0.485464	0.416163	0.479889	0.520816	0.812431
Northern	3	42.2823	2.69939	15.5346	-13.1878	28.7225	0.485464	0.388989	0.461773	0.379327	0.66077
Northern	1	42.442	13.3289	20.411	6.29212	14.1188	0.578933	0.526214	0.745098	-0.614893	1.33059
Northern	1	42.4475	11.0328	19.6327	1.06126	18.5714	0.390637	0.506017	0.595252	0.469996	0.895694
Northern	2	42.4926	3.16265	10.0827	-3.82838	13.911	0.0601909	0.308073	0.2756	0.807422	1.32079
Northern	1	42.543	0.700839	7.29649	-6.39234	13.6888	0.0687679	0.243921	0.173423	0.649422	1.3433
Northern	1	42.8465	2.63927	9.26184	-3.96306	13.2249	0.07137	0.294773	0.280013	0.807484	1.38609
Northern	2	43.1581	5.03508	14.6575	-11.7869	26.4444	0.565032	0.397134	0.466635	0.423683	0.717109
Northern	2	43.3443	9.28681	17.4445	1.46487	15.9797	0.435642	0.500843	0.534886	0.570129	0.67284
Northern	1	43.647	11.6508	18.9143	4.29392	14.6203	0.433784	0.566031	0.748818	-0.61012	1.2905
Northern	1	43.6564	9.71189	19.0798	1.52252	17.5573	0.422391	0.473832	0.527423	-1.02517	1.06307
Northern	6	44.4257	3.95718	10.8625	-3.1286	13.9911	-0.0130713	0.352681	0.332478	0.871751	1.31789
Northern	1	44.4394	12.4872	20.1281	2.52838	17.5997	0.440637	0.494682	0.546068	-1.02099	1.06628
Northern	1	44.5129	1.19365	7.92434	-7.19302	15.1174	0.085363	0.203512	0.160908	0.60832	1.21777
Northern	1	44.8886	11.3805	20.0213	1.83153	18.1897	0.45839	0.478978	0.512077	-1.07181	1.02698
Northern	5	44.9441	1.9487	8.70811	-4.63581	13.3439	0.103997	0.280965	0.282816	0.287387	0.288138
Northern	1	44.9794	10.9243	18.1612	3.19932	14.9619	0.420663	0.575714	0.745057	-0.557846	1.2607
Northern	1	45.0377	6.27665	14.7	-1.175	15.875	0.529804	0.428309	0.460272	1.55423	1.16978
Northern	2	45.0851	2.73659	9.3943	-4.04279	13.4371	0.0613016	0.3414	0.335179	0.805137	1.36749
Northern	16	45.1402	4.23809	11.1395	-2.70293	13.8424	0.0728224	0.389577	0.36279	0.882408	1.32989
Northern	2	45.1596	3.48864	10.4847	-3.53536	14.02	0.0170184	0.360931	0.319196	0.857329	1.31127
Northern	1	45.4587	10.7253	19.3344	-0.561486	19.8959	0.46284	0.572861	0.751348	0.523748	1.00316
Northern	1	45.4643	10.3976	19.534	0.0817568	19.4522	0.384643	0.517033	0.591155	0.504991	0.971311
Northern	1	45.6434	11.4355	18.7489	4.03288	14.716	0.414173	0.334083	0.432618	-0.275212	0.767846
Northern	1	45.651	-0.0817344	7.50899	-8.51667	16.0257	0.120352	0.225281	0.135945	0.274657	0.236655
Northern	2	45.6703	8.02968	14.2217	1.49459	12.7271	0.245049	0.548619	0.73221	0.459855	1.66318
Northern	3	45.7004	7.77158	14.8406	-0.611036	15.4516	0.187466	0.498613	0.64776	0.643071	1.22828
Northern	1	45.8279	9.07232	17.1232	0.174549	16.9487	0.578575	0.524304	0.667464	0.389289	1.11761
Northern	3	45.9246	12.1318	18.1445	6.25698	11.8875	0.388199	0.279279	0.376569	0.23644	0.849367
Northern	1	46.0652	9.11198	16.3419	2.07523	14.2667	0.233464	0.471933	0.475667	-0.939322	1.27815
Northern	1	46.0671	7.52914	15.3202	-0.83964	16.1598	0.417304	0.54317	0.719799	0.889223	1.17761
Northern	2	46.0737	11.6933	18.768	1.30068	17.4673	0.419617	0.598773	0.75608	0.556512	1.08476
Northern	1	46.0933	13.4394	20.7601	4.8045	15.9556	0.37941	0.503677	0.535239	0.594045	0.706328
Northern	1	46.2048	6.19317	15.1485	-0.645045	15.7935	0.475182	0.452645	0.488039	1.25964	1.17665
Northern	2	46.3007	9.74715	18.2654	1.78851	16.4768	0.382322	0.499884	0.500151	-1.12314	1.12277
Northern	1	46.3367	3.48864	10.4847	-3.53536	14.02	0.0677866	0.350443	0.346228	0.312541	0.260926
Northern	2	46.488	-3.17648	13.3822	-15.9658	29.348	-0.370673	0.288663	0.565672	0.306978	0.646036
Northern	1	46.4951	12.4399	20.1586	3.63221	16.5263	0.469291	0.505942	0.521085	0.600857	0.652904
Northern	1	46.5479	6.71069	13.4439	-0.308333	13.7522	0.145647	0.433382	0.485029	0.461436	1.35423
Northern	1	46.5821	8.69627	17.2029	-0.153153	17.356	0.580701	0.504181	0.65641	0.642329	1.09235
Northern	1	46.7477	2.22871	9.10548	-4.97568	14.0812	0.0444162	0.309077	0.312283	0.756402	1.31059
Northern	1	47.1805	0.408367	13.7132	-14.8279	28.5411	0.546668	0.390666	0.469974	0.337094	0.665327
Northern	1	47.2268	9.00037	16.1965	1.24527	14.9512	0.232554	0.46335	0.462921	-0.658857	1.2258
Northern	3	47.617	4.66103	11.8362	-2.15698	13.9932	0.0922778	0.41699	0.39765	0.342296	0.164107
Northern	4	48.0117	5.16862	12.3379	-1.92005	14.258	0.0921866	0.388417	0.372634	0.902065	1.30043
Northern	1	48.1055	2.70913	9.76974	-5.74077	15.5105	-0.0182866	0.31022	0.288115	0.714147	1.1956
Northern	1	48.1914	4.09942	10.9373	-2.76869	13.706	0.016051	0.383178	0.36405	0.90941	1.34163
Northern	2	48.9231	2.65999	9.75702	-5.50113	15.2581	0.0651778	0.398911	0.381657	0.741194	1.21248
Northern	4	49.0802	2.50753	10.4472	-6.70698	17.1541	-0.0939118	0.453528	0.455432	0.679346	1.09415
Northern	3	49.1626	3.58096	10.6009	-3.54775	14.1486	-0.0315424	0.392478	0.398007	0.87201	1.30387
Northern	2	49.5189	6.8593	13.7329	-0.281531	14.0144	0.142997	0.476272	0.558947	0.468183	1.33261
Northern	6	50.0491	3.71205	12.6599	-5.91869	18.5786	0.468953	0.405476	0.469662	0.817531	1.01122
Northern	1	50.1474	9.40183	16.2443	1.17252	15.0718	0.39045	0.576997	0.778648	0.512061	1.45017
Northern	2	50.3992	6.01365	13.2267	-1.45563	14.6824	0.101852	0.416797	0.497477	0.806389	1.27408
Northern	4	50.613	0.839064	12.368	-13.3167	25.6847	0.516409	0.38781	0.459319	0.375537	0.737966
Northern	1	50.8211	2.54507	10.6546	-6.11104	16.7656	-0.089454	0.420389	0.415676	0.735859	1.1181
Northern	1	50.9482	10.0145	16.9548	2.70563	14.2492	0.482286	0.58361	0.762992	-0.525203	1.32883
Northern	1	50.9627	2.23777	9.86842	-8.59437	18.4628	-0.0800882	0.382343	0.417315	0.363337	0.516786
Northern	2	51.1063	11.3015	16.83	4.98131	11.8487	0.116776	0.642443	0.835197	-0.622439	1.59168
Northern	4	52.1753	0.846294	7.38596	-5.67748	13.0634	0.104654	0.163769	0.169052	0.198077	0.486535
Northern	1	52.4167	9.36925	15.7517	3.09595	12.6558	0.196111	0.583395	0.828017	-0.630139	1.48838
Northern	3	52.4167	9.36925	15.7517	3.09595	12.6558	0.196111	0.58369	0.843589	0.372564	0.699032
Northern	2	52.6887	1.82117	12.5215	-10.7948	23.3163	0.482011	0.406289	0.472968	0.462818	0.810979
Northern	1	52.8629	-0.466777	9.94978	-11.3126	21.2624	0.639915	0.382119	0.504217	0.442857	0.889844
Northern	12	52.8706	4.45285	11.0138	-2.07545	13.0893	0.0661685	0.413591	0.461048	0.353665	0.418558
Northern	1	53.9864	12.135	18.0741	5.9045	12.1696	0.125545	0.652166	0.904502	-0.61753	1.54296
Northern	2	54.0724	3.50037	11.679	-6.03941	17.7184	-0.0949808	0.416687	0.48969	0.750119	1.06298
Northern	1	54.2878	1.9876	10.1763	-8.80788	18.9842	-0.0357544	0.438415	0.529439	0.36635	0.678708
Northern	1	54.3205	12.0783	18.4956	5.68446	12.8111	0.123583	0.646185	0.876404	-0.629222	1.47064
Northern	2	54.3998	12.5716	19.7487	4.86712	14.8816	0.373252	0.725373	0.941	-0.710875	1.26732
Northern	3	54.8216	11.605	17.7272	4.88941	12.8378	0.109425	0.667338	0.951742	-0.692846	1.46872
Northern	1	57.0119	3.77569	10.7224	-3.9259	14.6483	0.0242773	0.41565	0.445156	0.362755	0.374704
Northern	3	57.0491	6.93834	13.8974	0.0177928	13.8796	0.388199	0.279279	0.376569	0.23644	0.849367
Northern	1	58.0774	12.157	18.8886	5.15563	13.733	0.143288	0.638023	0.847011	-0.659352	1.37227
Northern	1	58.263	6.3261	13.4923	-1.73941	15.2317	0.0952881	0.521683	0.616904	0.928822	1.23199
Northern	2	58.7589	3.85841	10.9386	-5.53423	16.4728	0.0313804	0.438248	0.440133	0.76384	1.13505
Northern	1	60.5022	4.71029	11.329	-1.90743	13.2364	0.0743645	0.221086	0.233199	0.202316	0.225371
Northern	9	61.1307	4.66909	11.4178	-2.11531	13.5331	0.0796773	0.391396	0.433256	0.347815	0.458157
Northern	1	61.2256	12.0232	18.87	4.68108	14.1889	0.124597	0.660021	0.877249	-0.697817	1.32845
Northern	1	61.3384	13.553	19.7397	7.45721	12.2825	0.0314688	0.698728	0.882537	0.449088	0.533977
Northern	1	61.4862	5.056	12.4509	-2.75676	15.2076	0.0582998	0.476022	0.515008	0.979266	1.23015
Northern	1	63.8512	1.88101	10.6904	-12.8664	23.5568	0.00707079	0.469076	0.520404	0.388269	0.8041
Northern	1	64.3105	12.0984	19.548	0.63491	18.9131	0.0993468	0.431819	0.53273	-0.196041	0.997517
Northern	1	65.6068	1.18415	10.6783	-11.4252	22.1035	0.00219205	0.496806	0.622042	0.434217	0.857318
Northern	1	67.3859	3.01677	10.8018	-5.80586	16.6076	0.0444551	0.452331	0.513995	0.402621	0.667857
Northern	1	67.7604	11.0036	19.3068	0.0238739	19.2829	0.102049	0.46207	0.546512	0.441271	0.9783
Northern	1	69.7782	2.49515	11.4375	-9.00405	20.4416	0.0475047	0.484424	0.571953	0.538986	0.927135
Northern	4	74.0937	8.07445	15.9847	-0.288739	16.2734	0.714508	0.511142	0.500502	0.903555	1.13648
Northern	1	78.0826	3.70951	11.7401	-5.73333	17.4735	0.120003	0.522102	0.612965	0.788442	1.08138
Northern	11	97.3989	18.2575	21.9792	14.6613	7.31791	0.124338	0.379645	0.381514	0.327206	0.184572
Northern	1	114.887	20.0577	24.4342	13.5874	10.8468	0.578575	0.530827	0.673448	0.53124	1.14549
Northern	1	125.597	18.2795	23.134	13.2795	9.85449	-0.0883887	0.646907	0.733483	0.520133	0.663674
Northern	2	145.338	18.1264	24.1412	10.7133	13.4279	0.0498983	0.64483	0.644629	0.47789	0.516314
Northern	3	147.485	16.8944	22.9684	7.62815	15.3403	0.0981071	0.60876	0.741068	0.433246	0.627971
Northern	1	70.3784	15.3043	21.4255	9.1489	11.7583	0.0465558	0.529009	0.71361	0.273294	0.431045
Northern	1	75.912	15.3371	21.3758	9.21033	11.75	0.0469581	0.495898	0.689996	0.258454	0.404148
Northern	1	75.9633	15.7	21.9181	9.36546	12.0167	0.0627655	0.470285	0.614888	0.278042	0.536683
Northern	2	65.917	14.2169	21.3693	2.96031	17.9833	0.0740804	0.476588	0.61634	0.297467	0.641548
Northern	2	65.917	14.2169	21.3693	2.96031	17.9833	0.0925554	0.462711	0.604385	0.326677	0.793124
Northern	1	61.8517	15.0444	21.3589	8.36845	12.6333	0.0957565	0.490482	0.663736	0.291161	0.729966
Northern	1	48.6314	14.307	21.0248	6.22684	14.5583	0.270771	0.542763	0.668527	0.410591	1.09427
Northern	1	46.6914	13.5237	20.9773	4.32264	16.4333	0.501074	0.493085	0.655587	0.396554	1.15504
Northern	1	48.2654	11.2762	19.9082	1.89109	17.65	0.510548	0.492203	0.683847	0.420871	1.06497
Northern	1	44.1169	13.6062	20.7905	6.14024	14.375	0.5235	0.496134	0.704043	0.377024	1.22743
Southern	3	105.038	16.6306	24.191	10.0212	14.1698	-2.09535	-0.112217	0.258954	-0.735014	1.00123
Southern	27	33.7029	12.5803	19.832	5.26487	14.5672	-0.186068	0.619138	0.707296	0.418079	0.389105
Southern	17	58.0774	12.157	18.8886	5.15563	13.733	-0.172734	0.633113	0.719507	0.403206	0.395902
Southern	17	118.657	18.1807	24.8169	9.675	15.1419	-0.172371	0.604256	0.68733	0.398949	0.372768
Southern	18	157.548	22.5875	25.4154	19.7144	5.70094	-0.171196	0.56465	0.674462	0.386509	0.387246
Southern	29	125.393	21.187	27.241	14.5394	12.7016	-0.168685	0.670159	0.699561	0.430332	0.376412
Southern	1	95.0057	16.3322	27.6548	2.06306	25.5918	-0.163623	0.724407	0.767668	0.439385	0.492632
Southern	5	136.621	23.0297	26.7493	19.2115	7.53785	-0.1535	0.579663	0.704542	0.402374	0.416032
Southern	10	132.884	21.8511	27.191	14.0336	13.1575	-0.151952	0.619394	0.721089	0.420693	0.437238
Southern	1	132.569	22.1297	27.0325	15.9137	11.1187	-0.151952	0.619394	0.721089	0.420693	0.437238
Southern	1	147.998	21.1878	26.3741	13.1712	13.2029	-0.14562	0.716482	0.748882	0.437172	0.395346
Southern	2	125.96	20.4973	26.5241	13.8561	12.668	-0.144284	0.746214	0.697443	0.558661	0.55832
Southern	2	125.402	18.7658	27.4689	9.56081	17.908	-0.144284	0.746214	0.697443	0.558661	0.55832
Southern	4	136.146	21.5238	27.002	15.0739	11.9281	-0.142722	0.619632	0.711881	0.405712	0.407652
Southern	1	104.877	17.3107	21.8803	11.745	10.1352	-0.139979	0.634423	0.730318	0.437873	0.463196
Southern	1	130.343	20.2042	25.6118	11.9124	13.6995	-0.139929	0.638117	0.752891	0.474651	0.587526
Southern	1	129.696	21.3146	25.4737	16.6687	8.80499	-0.139883	0.693631	0.819791	0.514771	0.681853
Southern	4	126.973	21.2026	24.9803	16.7579	8.22238	-0.139225	0.604008	0.684095	0.412787	0.392855
Southern	1	132.775	24.2894	28.7695	19.3284	9.44114	-0.136749	0.660436	0.779958	0.415407	0.641306
Southern	2	164.981	22.5202	26.7974	16.4297	10.3676	-0.132338	0.638462	0.719635	0.458077	0.479945
Southern	18	157.006	16.1275	23.5083	3.93108	19.5772	-0.131911	0.624169	0.748464	0.429928	0.486133
Southern	3	133.808	17.897	23.2498	10.377	12.8727	-0.131568	0.641609	0.702779	0.437674	0.436815
Southern	2	139.624	22.4278	27.4943	16.3212	11.1731	-0.129502	0.625795	0.711174	0.402302	0.402269
Southern	6	139.624	22.4278	27.4943	16.3212	11.1731	-0.127705	0.635262	0.704604	0.456167	0.481535
Southern	14	73.7157	16.4035	26.3226	6.56577	19.7568	-0.127464	0.624829	0.70084	0.44132	0.446443
Southern	1	96.4354	16.1765	21.0007	11.041	9.95967	-0.126594	0.658587	0.712329	0.470537	0.49731
Southern	8	140.976	20.433	26.4151	12.3536	14.0615	-0.123792	0.625204	0.74541	0.426114	0.459878
Southern	1	77.0262	13.3723	21.2526	4.83514	16.4175	-0.122244	0.689449	0.706705	0.556807	0.587805
Southern	1	68.7902	13.6294	23.2822	-1.01194	24.2942	-0.121748	0.64021	0.726924	0.4614	0.508209
Southern	1	122.626	19.7795	25.5158	11.8	13.7158	-0.121322	0.726389	0.671298	0.492448	0.414414
Southern	2	128.69	17.5483	24.1608	9.79054	14.3702	-0.120932	0.647011	0.765085	0.455335	0.474004
Southern	10	80.1059	15.4525	20.8213	9.99527	10.826	-0.120233	0.644691	0.660514	0.46493	0.479042
Southern	1	120.528	24.3412	28.7969	18.0428	10.7541	-0.11937	0.744037	0.727978	0.433687	0.433583
Southern	4	125.418	16.9444	23.8103	7.8205	15.9898	-0.118167	0.725315	0.693315	0.491536	0.424129
Southern	18	71.8797	12.2361	22.0998	-0.442793	22.5426	-0.117959	0.61407	0.648825	0.413381	0.360262
Southern	3	151.535	22.9251	27.1862	15.2606	11.9256	-0.117925	0.746207	0.740831	0.549897	0.570382
Southern	2	129.02	24.3773	28.9086	19.65	9.25855	-0.116866	0.651312	0.727615	0.461545	0.521438
Southern	2	102.518	16.1281	20.2077	11.8347	8.373	-0.114742	0.653395	0.740326	0.354582	0.423993
Southern	4	146.413	21.9098	26.4507	15.6628	10.7878	-0.114065	0.670392	0.673803	0.505933	0.535205
Southern	1	110.051	20.8953	24.1665	17.4723	6.69415	-0.113848	0.606827	0.723582	0.435438	0.479305
Southern	3	131.439	19.4849	25.4224	10.9095	14.5129	-0.113384	0.75556	0.648528	0.469356	0.389783
Southern	1	118.76	15.9427	22.3575	7.6527	14.7048	-0.112523	0.632501	0.765819	0.300483	0.397858
Southern	1	139.466	19.933	25.8333	14.1018	11.7315	-0.111212	0.616859	0.752453	0.353139	0.428907
Southern	22	120.051	17.5216	22.7746	11.5953	11.1793	-0.110375	0.702417	0.654407	0.50087	0.393524
Southern	1	164.338	22.2707	27.0075	15.495	11.5124	-0.109545	0.657491	0.811573	0.480282	0.673808
Southern	1	71.8797	12.2361	22.0998	-0.442793	22.5426	-0.109343	0.648013	0.63501	0.41336	0.448046
Southern	1	136.911	21.9846	26.1991	17.7993	8.3998	-0.10915	0.670397	0.668463	0.49948	0.527695
Southern	1	181.602	21.695	26.3971	15.0651	11.3321	-0.109105	0.698368	0.861061	0.510539	0.670569
Southern	2	128.883	17.9453	22.9886	10.5876	12.401	-0.108651	0.693225	0.702215	0.448921	0.402556
Southern	7	130.15	19.7442	26.0535	11.6329	14.4206	-0.107052	0.643267	0.686861	0.427095	0.359549
Southern	22	63.636	15.4584	21.4629	9.3527	12.1102	-0.106952	0.649094	0.637149	0.441862	0.47497
Southern	4	64.3468	15.3505	21.4439	9.31982	12.124	-0.106707	0.604743	0.692405	0.386993	0.322391
Southern	1	68.7902	13.6294	23.2822	-1.01194	24.2942	-0.10315	0.635155	0.730326	0.302933	0.382032
Southern	1	80.8937	15.8952	20.5103	11.284	9.2263	-0.103139	0.644091	0.803243	0.440087	0.542727
Southern	10	125.393	21.187	27.241	14.5394	12.7016	-0.103107	0.630466	0.600524	0.472388	0.478237
Southern	4	137.067	22.2583	26.7939	16.9437	9.85017	-0.102965	0.650054	0.650452	0.479081	0.504643
Southern	2	132.096	16.6227	22.6099	8.78919	13.8207	-0.102014	0.26671	0.544704	0.136342	0.351506
Southern	1	106.016	19.4887	23.8693	13.2455	10.6238	-0.101209	0.745118	0.769962	0.466334	0.454035
Southern	1	51.1063	11.3015	16.83	4.98131	11.8487	-0.101178	0.669085	0.721574	0.336948	0.376258
Southern	1	115.597	17.9663	23.7535	11.7022	12.0513	-0.100184	0.657476	0.804336	0.470233	0.6001
Southern	1	122.267	23.2442	28.5108	12.9333	15.5774	-0.100175	0.660101	0.785549	0.499848	0.671501
Southern	1	124.572	18.2825	24.1447	11.355	12.7898	-0.0982798	0.715932	0.8113	0.442858	0.475165
Southern	1	123.529	17.7625	22.7208	11.3631	11.3578	-0.0982798	0.715932	0.8113	0.442858	0.475165
Southern	1	143.255	21.9902	27.0254	14.9928	12.0327	-0.0976346	0.679556	0.87793	0.470613	0.644902
Southern	5	147.129	22.2328	27.4991	11.8998	15.5993	-0.0967944	0.617379	0.59737	0.401262	0.424393
Southern	1	104.269	17.0183	28.418	7.29617	21.1218	-0.0958999	0.610913	0.609732	0.482714	0.491298
Southern	3	91.6333	16.6711	21.911	9.51667	12.3943	-0.0943254	0.565678	0.621849	0.383908	0.457484
Southern	20	140.237	16.9096	24.0618	8.01171	16.0501	-0.0935583	0.72301	0.672745	0.463537	0.410075
Southern	2	134.06	16.2917	22.7789	7.25631	15.5226	-0.0926706	0.278577	0.497587	0.145345	0.353743
Southern	1	158.422	16.2652	22.9862	6.07275	16.9134	-0.0923216	0.715629	0.656017	0.466592	0.420794
Southern	4	143.524	17.8082	23.5993	10.4779	13.1214	-0.0909574	0.311818	0.576918	0.147904	0.346163
Southern	2	149.741	17.2279	23.1947	7.8527	15.342	-0.0906306	0.621076	0.64084	0.461465	0.468385
Southern	2	69.568	15.9906	24.0496	7.80721	16.2424	-0.0905097	0.710901	0.86283	0.492355	0.610422
Southern	2	135.513	21.6974	26.3151	16.7606	9.55454	-0.0899144	0.565886	0.79495	0.308762	0.454241
Southern	3	152.129	17.6929	23.373	9.16216	14.2109	-0.0893921	0.270462	0.513381	0.150411	0.35804
Southern	1	121.158	21.984	26.5175	16.7246	9.79299	-0.0893921	0.270462	0.513381	0.150411	0.35804
Southern	2	146.811	19.289	24.0623	14.1142	9.94809	-0.0883615	0.25827	0.512583	0.1482	0.346613
Southern	4	100.724	20.3327	24.8717	13.8392	11.0325	-0.0880526	0.287333	0.492475	0.15606	0.36693
Southern	2	137.273	23.6591	28.1226	19.1944	8.92822	-0.0880526	0.287333	0.492475	0.15606	0.36693
Southern	1	131.987	24.301	28.2044	20.4273	7.77714	-0.0868099	0.37244	0.787444	0.232814	0.460881
Southern	2	105.13	17.3875	21.843	12.625	9.21798	-0.0858196	0.671765	0.787485	0.316875	0.363526
Southern	2	83.4515	15.9267	21.2904	10.2419	11.0485	-0.0858196	0.671765	0.787485	0.316875	0.363526
Southern	5	138.954	22.4376	26.8969	17.7581	9.13882	-0.0857025	0.598075	0.597268	0.468847	0.476207
Southern	30	57.28	19.5823	25.6316	11.5802	14.0514	-0.0850966	0.738537	0.673862	0.483902	0.379612
Southern	3	138.954	22.4376	26.8969	17.7581	9.13882	-0.0850966	0.738537	0.673862	0.483902	0.379612
Southern	1	125.885	20.0011	25.2987	14.4318	10.8669	-0.0850966	0.738537	0.673862	0.483902	0.379612
Southern	9	152.999	20.8788	26.3048	13.3804	12.9244	-0.0837136	0.244037	0.5789	0.116491	0.357961
Southern	1	127.996	18.9723	25.4888	9.67005	15.8188	-0.0834688	0.353031	0.596468	0.147853	0.370167
Southern	1	67.7481	14.2285	25.9478	-0.739414	26.6872	-0.0833107	0.625477	0.741102	0.431648	0.570699
Southern	1	149.512	22.1163	26.9265	15.9973	10.9292	-0.0832072	0.655745	0.623008	0.48136	0.484018
Southern	2	38.3954	-3.31291	9.05241	-20.9732	30.0256	-0.0827804	0.658307	0.697821	0.329761	0.383995
Southern	4	129.118	21.9571	26.5695	16.152	10.4175	-0.0827804	0.658307	0.697821	0.329761	0.383995
Southern	5	116.518	17.9867	22.9895	10.2948	12.6946	-0.0827804	0.658307	0.697821	0.329761	0.383995
Southern	1	114.395	17.3039	22.5164	11.5592	10.9572	-0.0821483	0.299992	0.523874	0.148732	0.362398
Southern	27	117.512	18.7176	25.0882	10.7081	14.3801	-0.0812545	0.696748	0.658218	0.479854	0.388458
Southern	2	138.355	22.8373	27.4472	17.2264	10.2208	-0.0810111	0.6656	0.692201	0.437949	0.397827
Southern	1	64.0095	14.1567	20.2392	7.91351	12.3257	-0.0805904	0.661093	0.748363	0.355583	0.386799
Southern	1	101.803	15.941	21.2651	10.8029	10.4622	-0.0800882	0.382343	0.417315	0.363337	0.516786
Southern	1	77.1172	12.7499	26.5388	-0.724324	27.2631	-0.0800882	0.382343	0.417315	0.363337	0.516786
Southern	1	95.5289	20.267	24.0346	14.8541	9.1806	-0.0799348	0.31359	0.776363	0.201922	0.492355
Southern	8	126.581	21.4421	25.643	15.5768	10.0662	-0.0794446	0.557552	0.576888	0.380277	0.439168
Southern	4	154.566	21.5983	26.1072	15.014	11.0933	-0.07578	0.686625	0.82307	0.356637	0.380007
Southern	3	55.0551	14.9594	21.3686	8.41847	12.9502	-0.07375	0.310049	0.530078	0.150872	0.372182
Southern	1	149.285	16.836	23.055	7.83919	15.2159	-0.0735511	0.600966	0.606443	0.373904	0.443228
Southern	2	145.422	17.6925	24.2259	8.24122	15.9847	-0.0725615	0.596517	0.674676	0.317528	0.425893
Southern	2	90.9062	16.9639	28.4221	8.76194	19.6602	-0.072016	0.354005	0.801969	0.220901	0.494776
Southern	2	145.338	18.1264	24.1412	10.7133	13.4279	-0.0693469	0.402713	0.614614	0.14654	0.352759
Southern	4	149.899	17.5066	23.6456	6.29842	17.3472	-0.0643719	0.552097	0.580415	0.377523	0.448199
Southern	18	71.9549	11.0662	19.9577	-2.93896	22.8966	-0.0641267	0.570646	0.586641	0.365947	0.436678
Southern	4	151.053	22.2217	26.4684	17.5554	8.91302	-0.0638775	0.317886	0.691605	0.150753	0.444169
Southern	1	84.1621	15.6094	21.1009	9.96036	11.1405	-0.0595051	0.27288	0.514021	0.142198	0.371492
Southern	4	146.255	16.558	22.8689	8.08198	14.7869	-0.0586353	0.271556	0.498455	0.153316	0.365036
Southern	1	145.703	17.4491	24.0228	8.96351	15.0593	-0.0585819	0.698072	0.772825	0.379793	0.386922
Southern	2	127.692	21.0433	25.9086	13.0417	12.8669	-0.0517634	0.291252	0.608528	0.174119	0.432566
Southern	4	71.6983	10.2561	23.1588	-3.74797	26.9067	-0.0512368	0.538755	0.558619	0.370331	0.43054
Southern	1	131.266	16.3079	22.6658	7.79437	14.8714	-0.0481672	0.534538	0.549287	0.360635	0.425901
Southern	13	142.229	18.0601	23.4039	10.3509	13.0531	-0.0481183	0.589442	0.595155	0.366408	0.435258
Southern	1	92.8518	20.2482	24.3189	15.677	8.64183	-0.0459954	0.333124	0.543302	0.224831	0.426391
Southern	4	84.9039	17.3538	26.3164	4.6464	21.6701	-0.0448379	0.638114	0.749267	0.490646	0.421117
Southern	10	112.317	19.3711	27.1454	7.38941	19.756	-0.0441017	0.555351	0.571043	0.388285	0.456408
Southern	3	153.209	14.5567	21.9632	6.54797	15.4152	-0.0436412	0.290258	0.495664	0.160071	0.359814
Southern	20	127.213	15.7992	22.5961	6.9205	15.6756	-0.0429749	0.373744	0.399282	0.302957	0.36658
Southern	9	135.555	19.9405	26.1406	14.1092	12.0313	-0.0423333	0.538038	0.565203	0.365833	0.427451
Southern	3	111.956	17.2368	22.2919	11.2484	11.0435	-0.0408238	0.516931	0.546149	0.350573	0.427068
Southern	20	125.436	21.3835	26.3746	15.0795	11.2951	-0.0378951	0.718885	0.662613	0.491884	0.360035
Southern	8	80.8395	10.2736	22.9011	-4.25743	27.1585	-0.0375789	0.519667	0.55956	0.355579	0.44161
Southern	22	121.975	16.8349	22.6219	8.66959	13.9523	-0.0371384	0.539234	0.547535	0.376782	0.42839
Southern	23	125.402	18.7658	27.4689	9.56081	17.908	-0.0367119	0.632378	0.66835	0.475688	0.357813
Southern	19	122.361	17.2539	24.8397	8.42995	16.4097	-0.0365728	0.701225	0.696229	0.502018	0.409263
Southern	1	137.525	17.7801	23.1015	11.5795	11.522	-0.035439	0.569855	0.592395	0.366197	0.447147
Southern	18	132.088	16.4316	21.6568	10.225	11.4318	-0.0353042	0.616351	0.573445	0.412179	0.43298
Southern	10	148.146	17.767	23.5704	9.39504	14.1753	-0.0350735	0.624747	0.576054	0.457467	0.458266
Southern	7	48.5946	13.7676	20.5296	6.98221	13.5474	-0.0317264	0.536918	0.559623	0.373649	0.43771
Southern	21	136.376	16.0212	23.0292	8.16599	14.8632	-0.0317264	0.536918	0.559623	0.373649	0.43771
Southern	2	122.406	18.4677	23.2357	12.8178	10.418	-0.0307282	0.622658	0.790659	0.431271	0.625068
Southern	23	147.18	18.9383	25.9217	11.0275	14.8942	-0.0296782	0.636065	0.575791	0.495531	0.467223
Southern	28	142.245	17.1667	28.1568	3.89617	24.2606	-0.0277574	0.522192	0.553602	0.380018	0.457228
Southern	15	135.626	22.9118	27.3952	18.077	9.31815	-0.0270357	0.569918	0.564135	0.365796	0.422526
Southern	22	130.795	18.187	26.0684	7.86892	18.1995	-0.0242938	0.600609	0.576898	0.408745	0.428409
Southern	1	125.742	17.9001	24.3509	9.49054	14.8603	-0.0241522	0.274888	0.495193	0.135547	0.346167
Southern	1	135.595	18.1725	23.4092	10.9097	12.4995	-0.0215253	0.578969	0.663441	0.277548	0.213655
Southern	20	133.461	24.3122	28.5099	19.8795	8.63036	-0.0212414	0.560909	0.564021	0.380041	0.434826
Southern	27	137.389	21.9341	26.4897	16.157	10.3327	-0.021217	0.513297	0.554662	0.37761	0.466405
Southern	1	115.497	18.3219	25.6105	10.1252	15.4853	-0.0211116	0.575778	0.718637	0.266584	0.102213
Southern	28	140.91	19.9839	25.516	12.2793	13.2367	-0.0210563	0.634993	0.595656	0.451949	0.466398
Southern	23	130.926	20.3864	25.8309	14.8534	10.9775	-0.0207774	0.5561	0.567924	0.411237	0.463689
Southern	18	133.284	20.7142	25.5346	15.7475	9.78713	-0.0202737	0.680219	0.59729	0.418114	0.435923
Southern	23	138.61	19.9744	25.9939	11.8414	14.1524	-0.0195734	0.685911	0.658315	0.523659	0.386877
Southern	1	100.724	20.3327	24.8717	13.8392	11.0325	-0.0170924	0.670251	0.735762	0.387358	0.347671
Southern	1	126.098	22.3228	27.4678	16.4381	11.0297	-0.0170627	0.530302	0.706356	0.347269	0.608366
Southern	1	111.109	17.0667	27.7886	6.41059	21.378	-0.0167113	0.500169	0.547237	0.366535	0.468499
Southern	1	146.012	20.4387	26.1757	12.3369	13.8387	-0.0124045	0.536488	0.6594	0.371576	0.545484
Southern	2	138.068	21.326	26.2085	16.2286	9.97995	-0.0121148	0.390037	0.657715	0.226407	0.566538
Southern	16	155.034	15.0143	22.7388	5.16622	17.5726	-0.0111251	0.71963	0.637089	0.516244	0.344956
Southern	1	50.2434	4.58324	13.225	-7.06982	20.2948	-0.0110415	0.567693	0.714056	0.383864	0.430998
Southern	1	129.673	17.6205	24.8689	8.45473	16.4141	-0.00984957	0.57941	0.746323	0.366152	0.553331
Southern	1	132.015	16.7939	22.5998	8.13649	14.4633	-0.00932822	0.56078	0.697094	0.379484	0.554885
Southern	30	126.098	22.3228	27.4678	16.4381	11.0297	-0.0085248	0.536862	0.565153	0.373658	0.46425
Southern	13	134.64	18.7813	26.473	7.99662	18.4764	-0.0076998	0.678228	0.661421	0.532485	0.401522
Southern	2	93.8683	12.439	22.5342	-10.1962	32.7304	-0.00745277	0.649441	0.623287	0.446275	0.475603
Southern	1	101.644	12.4298	25.9917	-2.25495	28.2466	-0.0057525	0.61312	0.765293	0.387638	0.51155
Southern	1	131.443	22.2101	27.1903	16.4309	10.7595	-0.00553944	0.680286	0.670138	0.512603	0.535492
Southern	1	125.93	21.5526	25.8243	14.7982	11.0261	-0.00389015	0.568454	0.69386	0.35814	0.584337
Southern	12	127.586	19.1911	27.7421	6.64009	21.102	-0.00382616	0.273408	0.539949	0.138837	0.355634
Southern	1	129.522	18.9003	24.9682	11.1658	13.8024	-2.56422e-05	0.553659	0.693691	0.324036	0.536366
Southern	4	148.502	21.7657	27.2469	13.9241	13.3228	0.00122948	0.658871	0.635803	0.447949	0.484283
Southern	4	132.809	17.6633	23.1311	10.3297	12.8014	0.0017638	0.642464	0.599255	0.459156	0.473228
Southern	1	2.56916	11.4977	22.1941	-16.423	38.617	0.00321484	0.67923	0.64865	0.454112	0.49134
Southern	1	134.012	20.7142	25.5346	15.7475	9.78713	0.00387519	0.561021	0.74372	0.36835	0.664687
Southern	4	134.012	20.7142	25.5346	15.7475	9.78713	0.00429979	0.681457	0.698251	0.507314	0.550504
Southern	18	146.059	22.9251	27.1862	15.2606	11.9256	0.00691546	0.622414	0.648736	0.445214	0.519833
Southern	3	146.059	22.9251	27.1862	15.2606	11.9256	0.00777324	0.56699	0.693748	0.354753	0.495945
Southern	1	125.303	20.1434	25.9605	12.7797	13.1808	0.00804996	0.489601	0.690617	0.247861	0.315637
Southern	23	58.2887	15.2732	21.5127	9.00518	12.5075	0.00884723	0.568205	0.583942	0.413013	0.466095
Southern	1	72.9934	15.5619	25.007	6.58986	18.4172	0.0122657	0.549445	0.702748	0.346083	0.623232
Southern	1	111.849	16.1895	27.3406	9.27748	18.0631	0.0124059	0.575682	0.690641	0.41404	0.624252
Southern	1	70.6689	15.9495	24.6377	6.30901	18.3287	0.0129435	0.647472	0.60284	0.45321	0.448579
Southern	1	125.742	17.9001	24.3509	9.49054	14.8603	0.0130758	0.442612	0.61198	0.149301	-0.0502643
Southern	1	128.576	17.9582	24.5138	9.20518	15.3086	0.0158964	0.600107	0.701949	0.452707	0.611312
Southern	2	141.998	17.5477	23.92	10.9655	12.9544	0.0169605	0.678729	0.685855	0.493023	0.531932
Southern	8	102.392	19.6445	24.6241	12.3403	12.2838	0.0175931	0.650417	0.626871	0.475371	0.488998
Southern	1	125.417	17.9708	22.7566	13.1149	9.64171	0.0178385	0.317834	0.565451	0.14427	0.358757
Southern	1	143.56	17.928	23.4235	10.8622	12.5613	0.0179764	0.559143	0.750666	0.378923	0.67515
Southern	1	144.582	17.8901	23.5636	9.21396	14.3496	0.0197102	0.529704	0.679659	0.279301	0.433096
Southern	2	137.067	22.2583	26.7939	16.9437	9.85017	0.0197911	0.51681	0.695042	0.27729	0.4769
Southern	2	119.24	19.0278	25.1691	11.2581	13.911	0.0204328	0.381769	0.590377	0.187919	0.400946
Southern	1	135.398	21.9541	26.7458	17.0628	9.68299	0.0208203	0.666991	0.636969	0.495716	0.513157
Southern	21	145.422	18.5882	24.4737	10.9342	13.5395	0.0240304	0.632793	0.639757	0.441451	0.483607
Southern	2	140.649	17.0319	23.0083	8.91194	14.0964	0.0245983	0.670426	0.667952	0.4938	0.521223
Southern	6	114.069	18.5245	26.1307	7.64414	18.4866	0.0258589	0.663127	0.645039	0.488589	0.505353
Southern	5	141.516	17.4407	23.6145	9.98469	13.6298	0.0259848	0.78316	0.829341	0.50539	0.434601
Southern	15	139.542	21.7951	27.3414	15.0176	12.3239	0.026093	0.609631	0.605898	0.416204	0.475821
Southern	6	145.422	17.6925	24.2259	8.24122	15.9847	0.0261615	0.660169	0.699266	0.457444	0.55126
Southern	1	121.223	19.0185	25.1158	10.6248	14.491	0.0263775	0.255389	0.500974	0.141458	0.351122
Southern	1	117.274	16.712	22.3017	7.65541	14.6463	0.0281448	0.661754	0.797692	0.432284	0.541236
Southern	2	104.668	19.5943	22.6412	16.2606	6.38064	0.0291325	0.504139	0.668463	0.322663	0.670408
Southern	1	133.692	16.9855	22.725	9.70653	13.0185	0.029445	0.457039	0.600574	0.172071	0.00720387
Southern	1	131.439	19.4849	25.4224	10.9095	14.5129	0.0300326	0.546542	0.727827	0.299321	0.50469
Southern	1	151.987	14.7773	22.4728	7.86441	14.6084	0.0321597	0.507548	0.670405	0.320275	0.622211
Southern	1	104.944	19.4613	23.9787	13.6381	10.3407	0.0333028	0.534354	0.672988	0.388471	0.669664
Southern	4	152.911	16.4285	23.0246	7.03288	15.9917	0.0352379	0.592694	0.693258	0.463429	0.575278
Southern	1	119.558	15.5505	22.1366	8.98243	13.1542	0.0360128	0.69064	0.655858	0.528533	0.36319
Southern	5	129.774	20.9656	25.9502	14.3331	11.6171	0.0366816	0.624131	0.650606	0.445314	0.495704
Southern	1	131.884	20.8171	28.4147	11.1387	17.276	0.0372789	0.484705	0.614932	0.340383	0.550317
Southern	2	111.168	16.6355	22.4	8.44865	13.9514	0.0384472	0.626536	0.632652	0.433374	0.481742
Southern	1	125.436	21.3835	26.3746	15.0795	11.2951	0.0397841	0.485305	0.622244	0.34278	0.592234
Southern	2	88.4983	16.9482	21.7759	11.9059	9.87002	0.040205	0.28824	0.532288	0.153574	0.346537
Southern	3	149.937	21.8982	26.3917	16.118	10.2736	0.0418473	0.524235	0.654813	0.366279	0.631351
Southern	22	45.8279	9.07232	17.1232	0.174549	16.9487	0.0422623	0.6246	0.639022	0.443401	0.496328
Southern	4	140.301	15.4316	22.6243	7.90901	14.7153	0.0422623	0.6246	0.639022	0.443401	0.496328
Southern	3	39.6412	12.2376	19.4294	5.04302	14.3864	0.0426222	0.522219	0.758092	0.358021	0.599377
Southern	1	136.404	17.9238	24.0189	9.21667	14.8022	0.04293	0.506258	0.716896	0.350404	0.648034
Southern	1	40.2527	13.0987	20.0307	6.16374	13.867	0.0435312	0.635828	0.636662	0.456811	0.493189
Southern	8	135.536	19.986	26.4042	12.1509	14.2533	0.0466034	0.618174	0.665143	0.450457	0.519857
Southern	1	159.069	14.3888	22.6165	5.34595	17.2705	0.0470551	0.525333	0.728492	0.382096	0.621225
Southern	2	131.913	24.3506	28.7386	20.1529	8.58567	0.0475707	0.434163	0.611506	0.180736	0.101237
Southern	1	139.667	16.8052	22.7399	8.94347	13.7964	0.0485369	0.44567	0.578317	0.174041	-0.0410127
Southern	5	125.56	16.8826	22.7684	6.35788	16.4105	0.0490485	0.651319	0.653341	0.480495	0.519048
Southern	5	54.3998	12.2793	19.2204	4.72252	14.4979	0.0498983	0.64483	0.644629	0.47789	0.516314
Southern	9	98.306	20.0747	24.1088	15.6345	8.47431	0.0500968	0.617798	0.661393	0.441802	0.505813
Southern	1	122.784	20.2485	25.1434	12.2387	12.9047	0.0504057	0.51783	0.646432	0.395749	0.640969
Southern	2	130.996	21.6412	26.9491	14.1207	12.8284	0.0540631	0.50407	0.63094	0.350633	0.569306
Southern	1	133.514	16.7485	22.3342	8.75788	13.5763	0.0541155	0.506131	0.670483	0.391634	0.604347
Southern	4	123.488	17.7617	23.3081	10.9405	12.3676	0.0548761	0.661818	0.693123	0.484917	0.540238
Southern	1	137.32	18.4291	24.6548	10.4849	14.1699	0.0573512	0.501516	0.620866	0.341558	0.56494
Southern	1	97.2488	20.3025	24.3046	14.7336	9.57105	0.0604151	0.62125	0.833707	0.372467	0.71226
Southern	5	129.448	21.2026	24.9803	16.7579	8.22238	0.0609139	0.624449	0.69441	0.460182	0.55921
Southern	1	84.2407	15.7393	20.6239	10.9239	9.70003	0.0615967	0.514324	0.652522	0.396644	0.653234
Southern	2	130.257	18.3629	24.943	7.6214	17.3216	0.0617251	0.579661	0.689368	0.407533	0.578052
Southern	4	149.741	17.2279	23.1947	7.8527	15.342	0.0624117	0.612628	0.803792	0.409032	0.603412
Southern	1	50.9627	2.23777	9.86842	-8.59437	18.4628	0.0627655	0.470285	0.614888	0.278042	0.536683
Southern	17	152.438	17.1646	23.8309	9.58198	14.2489	0.0631989	0.616944	0.631638	0.428145	0.479825
Southern	2	38.1044	4.20565	13.9612	-6.41802	20.3792	0.063566	0.513471	0.668793	0.352266	0.582043
Southern	2	129.096	15.2878	21.7096	6.89752	14.8121	0.0638517	0.339651	0.556386	0.215505	0.469686
Southern	2	91.9981	20.3228	24.1524	16.1599	7.9925	0.0667043	0.705452	0.738295	0.45995	0.206324
Southern	1	95.9349	17.1684	21.8186	12.3707	9.44792	0.0669477	0.568804	0.673792	0.405079	0.558855
Southern	6	153.661	14.9732	23.2669	7.03716	16.2297	0.0678492	0.604784	0.67602	0.460125	0.550378
Southern	7	72.9228	15.5814	21.5232	9.57545	11.9478	0.0680295	0.587803	0.715007	0.414265	0.59296
Southern	2	145.338	18.1264	24.1412	10.7133	13.4279	0.0689023	0.608687	0.653052	0.430724	0.506046
Southern	2	140.601	22.1464	26.4204	17.9162	8.50417	0.0725749	0.610269	0.652223	0.431299	0.503612
Southern	6	120.079	18.2098	24.6007	9.86126	14.7394	0.0743988	0.620409	0.661094	0.453913	0.536597
Southern	4	124.946	19.5079	27.396	12.2236	15.1724	0.0749745	0.322451	0.558945	0.1512	0.396444
Southern	2	91.8578	20.5962	24.3693	16.6153	7.75399	0.0752615	0.307229	0.540266	0.141529	0.358389
Southern	1	137.222	21.6446	26.7425	14.95	11.7925	0.0754681	0.56497	0.752968	0.439279	0.657716
Southern	1	80.2422	15.8383	20.9033	10.9496	9.95374	0.0782645	0.615662	0.662843	0.465035	0.530979
Southern	3	148.267	17.1653	23.1629	10.2554	12.9075	0.078424	0.594489	0.677609	0.446751	0.558646
Southern	6	145.949	15.4835	22.8318	7.71644	15.1154	0.0784565	0.605446	0.662805	0.455445	0.535703
Southern	7	52.4408	15.0555	21.5059	8.33649	13.1694	0.0788822	0.572489	0.68087	0.408554	0.539983
Southern	1	88.4005	17.7494	21.589	13.7773	7.81179	0.080482	0.57531	0.67313	0.415484	0.539476
Southern	1	138.14	23.2982	27.4529	18.9953	8.45758	0.0809945	0.358071	0.613832	0.294608	0.596153
Southern	1	164.981	22.5202	26.7974	16.4297	10.3676	0.0809945	0.358071	0.613832	0.294608	0.596153
Southern	1	42.5403	7.34327	14.5996	-0.208333	14.8079	0.0850406	0.629608	0.677596	0.464789	0.553351
Southern	1	148.068	17.202	23.1386	7.89054	15.2481	0.0861159	0.589093	0.680963	0.428932	0.545694
Southern	6	108.847	16.9481	21.8838	10.2518	11.632	0.0862108	0.612978	0.671149	0.439039	0.531261
Southern	1	118.095	14.6577	25.3542	1.2491	24.1051	0.0868168	0.595337	0.709345	0.436712	0.559478
Southern	2	126.484	21.3266	26.9395	14.6946	12.2449	0.0885556	0.603569	0.668737	0.452332	0.53824
Southern	3	138.068	21.326	26.2085	16.2286	9.97995	0.0894636	0.613854	0.664211	0.432377	0.549524
Southern	3	110.237	18.1439	24.3623	12.3468	12.0154	0.0896153	0.617003	0.644012	0.4617	0.530108
Southern	6	107.384	19.2879	26.2333	10.0581	16.1752	0.0918175	0.631657	0.674228	0.45162	0.551398
Southern	1	101.937	19.597	24.3548	12.6052	11.7496	0.0920234	0.588515	0.677645	0.439626	0.542003
Southern	4	47.1805	0.408367	13.7132	-14.8279	28.5411	0.0948822	0.614649	0.666937	0.456643	0.569484
Southern	2	102.498	16.7326	21.6261	11.1509	10.4752	0.0955041	0.644351	0.720541	0.459509	0.568501
Southern	2	51.1116	14.5748	21.0708	8.0473	13.0235	0.0966821	0.64466	0.734454	0.45049	0.544414
Southern	5	126.965	24.2475	28.8814	18.5619	10.3194	0.0969645	0.461032	0.637575	0.458669	0.734689
Southern	2	140.308	17.857	23.0713	12.032	11.0393	0.0981071	0.60876	0.741068	0.433246	0.627971
Southern	21	105.738	16.4602	21.9956	7.85383	14.1418	0.0989679	0.616639	0.660797	0.427701	0.503701
Southern	1	74.6721	8.67583	21.6022	-6.39212	27.9943	0.0989679	0.616639	0.660797	0.427701	0.503701
Southern	2	134.6	24.3373	28.3233	20.0937	8.22956	0.116776	0.642288	0.84267	0.422886	0.938134
Southern	1	147.029	15.2569	22.1366	7.8732	14.2634	0.126739	0.481255	0.692846	0.379989	0.63128
Southern	1	79.8078	15.5452	20.5781	10.4191	10.1589	0.143288	0.637602	0.851467	0.487303	1.09
Southern	1	142.189	23.2526	27.2197	19.0534	8.16636	0.173293	0.560469	0.737592	0.418944	1.1098
Southern	1	113.046	15.222	21.6945	5.85541	15.8391	0.179405	0.504189	0.70059	0.326578	0.882535
Southern	1	135.597	20.5292	26.2233	12.2345	13.9888	0.246073	0.470211	0.620277	0.378875	1.37855
Southern	1	98.0799	17.0404	21.7015	12.3313	9.37022	0.330139	0.663617	0.805565	0.528891	0.934472
Southern	1	115.531	16.7316	21.7228	9.65563	12.0672	0.411484	0.507749	0.600509	0.525408	0.964706
Southern	5	46.5821	8.69627	17.2029	-0.153153	17.356	0.420284	0.450255	0.510708	0.563809	0.809147
Southern	1	108.689	21.2737	26.0917	13.6613	12.4304	0.501147	0.675883	0.84387	0.657386	1.13771
Southern	1	101.292	18.6941	25.0546	11.7935	13.2611	0.546668	0.421445	0.490137	0.487444	0.857322
Southern	1	108.449	17.7863	25.3454	11.0818	14.2636	0.580701	0.511974	0.663244	0.512507	1.15806
Southern	1	68.7902	13.6294	23.2822	-1.01194	24.2942	0.581233	0.569443	0.779834	0.452332	1.06875
Southern	2	136.117	21.9452	27.3307	16.4604	10.8703	0.726632	0.75533	0.904555	0.732586	1.13528
Southern	2	96.3226	17.0618	21.9842	12.0586	9.92565	0.782078	0.863141	0.870052	0.902118	1.00646
Southern	1	113.249	18.254	24.1193	8.48063	15.6387	0.808626	0.57459	0.690437	0.605148	1.08949
Southern	4	66.9167	15.1006	23.7548	5.27342	18.4814	-0.0978328	0.665038	0.749719	0.47484	0.507114
Southern	29	138.068	21.326	26.2085	16.2286	9.97995	-0.101178	0.669085	0.721574	0.336948	0.376258
Southern	10	124.063	20.8529	25.8441	14.0491	11.795	-0.00774317	0.259701	0.504683	0.135441	0.351206
Southern	1	141.78	20.3869	25.8838	14.9356	10.9482	-0.0837136	0.244037	0.5789	0.116491	0.357961
Southern	2	154.865	22.2244	26.6184	16.4795	10.1389	-0.0160393	0.569429	0.697754	0.35192	0.335707
Southern	25	119.554	17.7858	23.2785	11.5083	11.7702	-0.0740906	0.692558	0.749068	0.378421	0.389653
Southern	6	153.504	21.8577	27.2252	14.3473	12.8779	-0.0740906	0.692558	0.749068	0.378421	0.389653
Southern	1	147.551	21.0993	27.389	11.4327	15.9564	-0.0893921	0.270462	0.513381	0.150411	0.35804
Southern	8	130.834	20.3877	26.0833	13.0187	13.0646	-0.127705	0.635262	0.704604	0.456167	0.481535
Southern	22	141.576	19.0453	24.7917	12.0574	12.7342	-0.00565107	0.163926	0.207651	0.125607	0.248004
Southern	10	100.129	15.8664	21.389	8.65045	12.7386	-0.130156	0.639734	0.711792	0.468805	0.50771
Southern	7	54.1137	11.09	17.0743	4.65428	12.4201	-0.177819	0.625718	0.683379	0.472114	0.442365
Southern	3	137.398	18.5882	24.4737	10.9342	13.5395	-0.0931221	0.695148	0.836467	0.512064	0.682823
Southern	3	71.6983	10.2561	23.1588	-3.74797	26.9067	-0.0413951	0.650352	0.670773	0.47726	0.351008
Southern	1	171.228	22.5317	26.889	15.6863	11.2028	0.0115271	0.520621	0.674287	0.301866	0.492567
Southern	4	34.8149	6.94493	16.8463	-2.09099	18.9373	-0.127112	0.751425	0.693826	0.525783	0.500749
Southern	12	120.079	18.2098	24.6007	9.86126	14.7394	-0.0905215	0.612448	0.612632	0.461877	0.478745
Southern	2	118.032	16.4794	22.4849	9.58221	12.9027	-0.121338	0.647848	0.734485	0.432273	0.377871
Southern	1	105.468	16.1267	21.3546	10.7779	10.5767	16.8787	0.350503	0.693691	-0.0607089	0.757116
Southern	2	86.0214	15.7525	21.6059	8.62004	12.9859	0.0245983	0.670426	0.667952	0.4938	0.521223
Southern	8	142.245	17.1667	28.1568	3.89617	24.2606	-0.124633	0.639014	0.684878	0.447111	0.445075
Southern	8	57.9886	7.88383	14.3539	-0.353378	14.7073	-0.0555653	0.540326	0.565322	0.363735	0.431412
Southern	3	131.415	21.9348	26.4923	17.3468	9.14547	0.0725627	0.53957	0.689332	0.355035	0.574229
Southern	1	133.379	17.585	24.6548	8.86689	15.7879	0.0123008	0.517204	0.696703	0.29401	0.495945
Southern	2	65.7098	14.7708	26.7129	-0.269144	26.9821	-0.121322	0.726389	0.671298	0.492448	0.414414
Southern	3	117.157	18.2304	24.4257	10.7635	13.6622	0.100095	0.586578	0.673153	0.438359	0.540876
Southern	1	126.921	16.0082	21.4976	8.6473	12.8503	-0.101209	0.745118	0.769962	0.466334	0.454035
Southern	23	149.455	18.3816	24.1818	11.6365	12.5453	-0.0317264	0.536918	0.559623	0.373649	0.43771
Southern	6	137.208	15.1583	21.9434	7.58986	14.3536	-0.0235259	0.679651	0.609338	0.440862	0.442138
Southern	4	112.29	16.192	21.8614	9.84617	12.0152	0.157252	0.318701	0.52851	0.162206	0.352556
Southern	1	121.506	17.9604	24.2969	8.93356	15.3634	-0.102011	0.731835	0.819217	0.484511	0.529644
Southern	2	130.921	17.9571	24.5781	9.20766	15.3704	-0.101209	0.745118	0.769962	0.466334	0.454035
Southern	11	147.485	16.8944	22.9684	7.62815	15.3403	-0.100373	0.581891	0.625004	0.394774	0.374328
Southern	1	128.383	21.8538	26.6441	15.0119	11.6321	-0.106707	0.604743	0.692405	0.386993	0.322391
Southern	3	140.668	21.6203	27.1252	15.5207	11.6045	-0.0894452	0.719487	0.676975	0.461335	0.410337
Southern	22	98.75	18.6724	28.9596	9.37567	19.584	0.0435312	0.635828	0.636662	0.456811	0.493189
Southern	7	147.111	15.6296	23.0463	7.14685	15.8994	0.056786	0.610067	0.655045	0.433684	0.507874
Southern	24	51.783	12.8905	25.9243	0.641216	25.2831	0.0134254	0.596756	0.623883	0.387255	0.466187
Southern	6	66.9167	15.1006	23.7548	5.27342	18.4814	-0.0924539	0.73125	0.699198	0.455523	0.398026
Southern	2	139.103	21.3325	26.2873	13.157	13.1303	-0.124218	0.629201	0.727525	0.468312	0.535112
Southern	6	140.893	23.4609	27.2853	19.2113	8.07405	0.083154	0.564584	0.716925	0.375066	0.599222
Southern	1	125.402	17.9373	25.145	9.27995	15.865	-0.103862	0.691401	0.868478	0.484105	0.704699
Southern	1	104.514	20.4281	24.7682	13.7759	10.9923	-0.0141762	0.522858	0.566473	0.380725	0.466493
Southern	14	50.2434	4.58324	13.225	-7.06982	20.2948	-0.0163166	0.525356	0.563363	0.382586	0.469122
Southern	12	109.51	19.3844	23.3399	14.8104	8.52955	-0.0441017	0.555351	0.571043	0.388285	0.456408
Southern	5	106.089	19.5924	24.7353	13.1036	11.6317	-0.0438034	0.52647	0.554102	0.360054	0.431826
Southern	4	75.4528	11.4226	23.8474	1.23469	22.6127	-0.0122244	0.539901	0.721339	0.359375	0.654244
Southern	6	119.81	20.129	24.8281	13.3113	11.5168	0.0856397	0.643058	0.729447	0.454373	0.568073
Southern	1	41.209	11.0511	19.1814	-0.725225	19.9066	0.0385251	0.5926	0.773121	0.354493	0.572083
Southern	1	130.065	20.9738	26.8993	13.5628	13.3365	-0.0180739	0.518003	0.64922	0.516801	0.899457
Southern	1	125.781	19.6005	26.2428	12.879	13.3637	-0.113657	0.651867	0.804665	0.476538	0.702556
Southern	1	100.836	16.4669	21.075	11.5104	9.56464	0.0321906	0.580631	0.693676	0.477677	0.814858
Southern	1	138.068	21.326	26.2085	16.2286	9.97995	-0.0431466	0.572788	0.738647	0.36211	0.583024
Southern	1	153.292	15.4439	23.2704	7.66194	15.6085	0.0168627	0.441716	0.620392	0.147888	-0.046414
Southern	1	103.481	16.6289	21.5983	10.1635	11.4347	-0.113405	0.714071	0.775243	0.439538	0.438034
Southern	1	60.7646	5.05566	22.6581	-10.5583	33.2164	-0.0029317	0.50327	0.632859	0.407864	0.613356
Southern	1	140.91	19.9839	25.516	12.2793	13.2367	0.110083	0.653652	0.86737	0.45812	1.12175
Southern	10	152.246	14.953	22.6623	7.96351	14.6988	-0.139876	0.640013	0.770629	0.395	0.37471
Southern	27	50.9627	2.23777	9.86842	-8.59437	18.4628	-0.173677	0.688617	0.705481	0.429571	0.381264
Southern	18	111.945	15.8434	21.9627	7.8241	14.1386	-0.0426078	0.70506	0.640095	0.483622	0.339605
Southern	1	130.152	14.8878	21.355	6.27004	15.085	0.0258859	0.45076	0.683231	0.351615	0.639318
Southern	6	147.357	20.4883	26.227	13.1482	13.0788	-0.0827804	0.658307	0.697821	0.329761	0.383995
Southern	25	139.624	22.4278	27.4943	16.3212	11.1731	-0.0740906	0.692558	0.749068	0.378421	0.389653
Southern	9	109.104	16.2866	21.1673	11.3923	9.77498	2.55053	278.274	0.0229704	0.440917	0.578061
